# Supplementary material for: Predicting Habitat Suitability and Range Dynamics of Three Ecologically Important Fish in East Asian Waters Under Projected Climate Change
Source: Biology (Basel). 2025 Oct 23;14(11):1476. doi: 10.3390/biology14111476 (PMC12650699; doi:10.3390/biology14111476)
Supplement: Supplementary file 1 [file biology-14-01476-s001.zip]

Archive with 1 entries (1 files):
- biology-3920413-supplementary.pdf
